# Supplementary material for: How Nanoparticles Modify Adsorbed Proteins: Impact of Silica Nanoparticles on the Hemoglobin Active Site
Source: Int J Mol Sci. 2023 Feb 11;24(4):3659. doi: 10.3390/ijms24043659 (PMC9967434; doi:10.3390/ijms24043659)
Supplement: Supplementary file 1 [file ijms-24-03659-s001.zip]

Archive with 1 entries (1 files):
- ijms-2194151-supplementary.pdf
